# Supplementary material for: Validation of miRNA genes suitable as reference genes in qPCR analyses of miRNA gene expression in Atlantic salmon (Salmo salar)
Source: BMC Res Notes. 2014 Dec 23;7:945. doi: 10.1186/1756-0500-7-945 (PMC4308020; doi:10.1186/1756-0500-7-945)
Supplement: Supplementary file 1 — Additional file 1: Contains complete dataset of read numbers, normalised read numbers and CV’s of reference genes analysed in different tissue samples from deep sequencing. (XLSX 15 KB) [file 13104_2014_3454_MOESM1_ESM.xlsx]

## Sheet: Sheet1
Additional file 1. miRNA candidate gene comparisons in deep sequencing data samples from different tissues.
Number of reads with exact matches to candidate miRNA divided by total number of miRNAs in each sample multiplied by 10.000 was used as normalised expression levels
Normalised expression levels were used to calculate mean and standard deviations (SD) for each miRNA candidate.
sample (total number miRNA reads)	ssa-miR 107-3p	ssa-miR 93	ssa-miR 139-5p	ssa-miR 140-3p	ssa-miR 183-5p	ssa-miR 214-3p
	5'agcagcattgtacagggctatc	5'aaaagtgctgtttgtgcaggtag	5'tctacagtgcatgtgtctccagt	5'taccacagggtagaaccacgga	5'tatggcactggtagaattcact	5'acagcaggcacagacaggcaga
1 liver (593308)	10,38 normalized reads	0,51 normalized reads	0,29 normalized reads	0,73 normalized reads	0,30 normalized reads	0,25 normalized reads
6 liver (641976)	8,71 normalized reads	0,41 normalized reads	0,14 normalized reads	1,25 normalized reads	0,33 normalized reads	0,14 normalized reads
2 spleen (4722047)	2,53 normalized reads	0,41 normalized reads	0,25 normalized reads	0,93 normalized reads	0,29 normalized reads	0,32 normalized reads
4 spleen (1250686)	1,575 normalized reads	0,48 normalized reads	0,18 normalized reads	0,54 normalized reads	0,31 normalized reads	0,36 normalized reads
3 kidey (5574658)	4,62 normalized reads	0,41 normalized reads	0,67 normalized reads	0,65 normalized reads	0,26 normalized reads	0,07 normalized reads
24 kidney (794854)	1,57 normalized reads	0,20 normalized reads	0,32 normalized reads	0,34 normalized reads	0,18 normalized reads	0,04 normalized reads
25 head kidney (1979629)	2,86 normalized reads	1,15 normalized reads	1,63 normalized reads	0,91 normalized reads	0,45 normalized reads	0,07 normalized reads
7 head kidney (2770979)	4,84 normalized reads	1,06 normalized reads	1,30 normalized reads	0,98 normalized reads	1,47 normalized reads	0,06 normalized reads
8 heart (1363168)	4,21 normalized reads	1,05 normalized reads	0,44 normalized reads	3,05 normalized reads	0,74 normalized reads	0,26 normalized reads
10 brain (3409296)	13,72 normalized reads	0,47 normalized reads	3,60 normalized reads	1,22 normalized reads	167,20 normalized reads	0,14 normalized reads
11 intestine (4164520)	2,21 normalized reads	0,27 normalized reads	0,23 normalized reads	0,33 normalized reads	0,30 normalized reads	0,10 normalized reads
23 intestine (3671182)	1,38 normalized reads	0,11 normalized reads	0,13 normalized reads	1,53 normalized reads	0,12 normalized reads	0,14 normalized reads
12 white muscle (879674)	1,23 normalized reads	0,27 normalized reads	0,27 normalized reads	0,51 normalized reads	0,55 normalized reads	0,72 normalized reads
22 gills (3439975)	2,66 normalized reads	0,25 normalized reads	0,29 normalized reads	16,53 normalized reads	17,19 normalized reads	0,48 normalized reads
13 all tissues (3740961)	2,68 normalized reads	1,54 normalized reads	0,24 normalized reads	7,70 normalized reads	36,95 normalized reads	0,54 normalized reads
n=15	mean=4,35, s.d.= 3,71	mean=0,57, s.d.=0,42	mean=0.66, s.d.=0.92	mean= 2,47, s.d.=4,25	mean=15,11, s.d.=43,26	mean=0,25, s.d.=0,20
	relative variance=85,5	relative variance= 73,5	relative variance=138,5	relative variance=172,6	relative variance=286,29	relative variance=82,6
				if removing sample 13 og 18
				n=13, mean=0,99, s.d.=0,72
				relative variance=71,7
sample (total number miRNA reads)	ssa-miR 25-3p	miR-103-3p	miR-152-3p	miR-17-5p	miR-99-5p	miR-455-5p	miR-210-5p
	5'cattgcacttgtctcggtctga	agcagcattgtacagggctatga	5'tcagtgcataacagaactttg	5'caaagtgcttacagtgcaggtag	5'aacccgtagatccgatcttgtg	5'tatgtgcccttggactacatcg	5'agccactgactaacgtacattg
1 liver (593308)	23,98 normalized reads	3,37 normalized reads	34,92 normalized reads	1,72 normalized reads	2,95 normalized reads	0,89 normalized reads	0,76 normalized reads
6 liver (641976)	20,03 normalized reads	2,12 normalized reads	25,7 normalized reads	0,89 normalized reads	2,54 normalized reads	1,01 normalized reads	1,51 normalized reads
2 spleen (4722047)	15,07 normalized reads	1,24 normalized reads	2,22 normalized reads	0,76 normalized reads	0,81 normalized reads	1,32 normalized reads	0,46 normalized reads
4 spleen (1250686)	16,53 normalized reads	0,97 normalized reads	1,78 normalized reads	1,03 normalized reads	0,78 normalized reads	1,27 normalized reads	1,38 normalized reads
3 kidey (5574658)	12,17 normalized reads	1,26 normalized reads	3,78 normalized reads	1,19 normalized reads	1,98 normalized reads	1,3 normalized reads	0,32 normalized reads
24 kidney (794854)	10,51 normalized reads	0,65 normalized reads	1,71 normalized reads	0,38 normalized reads	1,33 normalized reads	0,62 normalized reads	0,33 normalized reads
25 head kidney (1979629)	30,31 normalized reads	1,73 normalized reads	3,51 normalized reads	2,93 normalized reads	3,09 normalized reads	1,61 normalized reads	0,16 normalized reads
7 head kidney (2770979)	37,59 normalized reads	2,23 normalized reads	3,19 normalized reads	3,8 normalized reads	2,32 normalized reads	2,66 normalized reads	0,35 normalized reads
8 heart (1363168)	17,84 normalized reads	4,58 normalized reads	5,38 normalized reads	1,71 normalized reads	11,26 normalized reads	1,68 normalized reads	10,48 normalized reads
10 brain (3409296)	13,23 normalized reads	9,09 normalized reads	8,64 normalized reads	1,16 normalized reads	28,11 normalized reads	2,94 normalized reads	1,05 normalized reads
11 intestine (4164520)	6,18 normalized reads	0,76 normalized reads	4,32 normalized reads	0,6 normalized reads	1,6 normalized reads	2,69 normalized reads	0,37 normalized reads
23 intestine (3671182)	5,04 normalized reads	0,46 normalized reads	2,08 normalized reads	0,42 normalized reads	2,21 normalized reads	1,68 normalized reads	0,65 normalized reads
12 white muscle (879674)	8,66 normalized reads	0,93 normalized reads	10,73 normalized reads	1,22 normalized reads	9,95 normalized reads	3,16 normalized reads	2,59 normalized reads
22 gills (3439975)	13,04 normalized reads	1,24 normalized reads	7,08 normalized reads	1,01 normalized reads	8,28 normalized reads	15,07 normalized reads	0,18 normalized reads
13 all tissues (3740961)	26,21 normalized reads	2,74 normalized reads	2,58 normalized reads	4,12 normalized reads	6,15 normalized reads	3,32 normalized reads	0,45 normalized reads
n=15	mean=17,09, s.d.=9,15	mean=2,23 sd=2,21	mean=7,87, sd=9,63	mean= 1,53 sd=1,17	mean=5,56 sd= 7,09	mean=2,75 sd=3,51	mean= 1,40 sd= 2,59
	relative variance=53,6	relative variance=99,3	relative variance=122,4	relative variance= 77	relative variance= 127,6	relative variance=128	relative variance=184,9
						if removing sample 22	if removing sample 8
						n=14 mean=1,87 s.d.=0,90	n=14 mean=0,75 s.d.=0,68
						relative variance=0,48	relative variance=89,9
