# Supplementary material for: Validation of miRNA genes suitable as reference genes in qPCR analyses of miRNA gene expression in Atlantic salmon (Salmo salar)
Source: BMC Res Notes. 2014 Dec 23;7:945. doi: 10.1186/1756-0500-7-945 (PMC4308020; doi:10.1186/1756-0500-7-945)
Supplement: Supplementary file 2 — Additional file 2: Contains primer sequences of all forward primers and other parameters relevant to the miRNA-qPCR method applied. (XLSX 12 KB) [file 13104_2014_3454_MOESM2_ESM.xlsx]

## Sheet: Sheet1
	Additional file 2. Primer sequences and measurements of linearity, efficiency and relative abundance of miRNA genes tested
	miRNA gene	Forw.primer: 5'sequence3'	specific ampl.	Rsq (Pearson corr.coeff.)	Efficiency	Average Ct values1	Rel. express. value2
	ssa-miR-25-3p	CATTGCACTTGTCTCGGTCTGA	yes	0.99	103.5	21.5	17.1
	ssa-miR-183-5p	TATGGCACTGGTAGAATTCACT	yes	1	100.5	28.4	15.1
	ssa-miR-140-3p	TACCACAGGGTAGAACCACGGA	yes	1	105.1	23.9	2.5
	ssa-miR-93-5p	AAAAGTGCTGTTTGTGCAGGTAG	yes	0.99	94.5	20.7	0.6
	ssa-miR-107-3p	AGCAGCATTGTACAGGGCTATC	yes	0.99	100.9	23.7	4.4
	ssa-miR-455-5p	TATGTGCCCTTGGACTACATCG	yes	0.99	97.6	23.8	2.8
	ssa-miR-210-5p	AGCCACTGACTAACGTACATTG	yes	1	102.8	23	1.4
	ssa-miR-17-5p	CAAAGTGCTTACAGTGCAGGTA	yes	1	108.1	18.3	1.5
	ssa-miR-214-3p	ACAGCAGGCACAGACAGGCAGA	no	not tested	not tested	not tested	­
	1Average Ct values from measurements in seven different tissues using 2,5 ul template input (cDNA). The miScript RT kit (QIAGENT)
	was used for synthesis of cDNA as described by the manufacturer. Prior to qPCR the product from the RT-PCR (cDNA) was diluted 1:10
	2Average relative expression value of the reference genes (normalised read counts) in deep sequencing sample sets as calculated in additional file 1.
	The range of relative expression values observed when comparing all salmon miRNAs in the deep sequencing sample sets from all tissues were
	from 2770 to 0,0027 normalised read counts.
