# Supplementary material for: Validation of miRNA genes suitable as reference genes in qPCR analyses of miRNA gene expression in Atlantic salmon (Salmo salar)
Source: BMC Res Notes. 2014 Dec 23;7:945. doi: 10.1186/1756-0500-7-945 (PMC4308020; doi:10.1186/1756-0500-7-945)
Supplement: Supplementary file 3 — Additional file 3: Shows comparisons of expression levels of the candidate reference genes in normal vs ISA infected kidney tissue. (XLSX 11 KB) [file 13104_2014_3454_MOESM3_ESM.xlsx]

## Sheet: Sheet1
	Additional file 3. Comparisons of candidate reference gene expression levels in normal vs ISA infected tissue
	miRNA gene	Average Ct-value in normal kidney1	S.D.2	Average Ct-value in ISA infected kidney3	S.D.4
	ssa-miR-140-3p	4.44	0.29	3.47	0.84
	ssa-miR-93a-5p	0.13	0.09	0.06	0.04
	ssa-miR-455-5p	3.97	0.14	4.56	0.53
	ssa-miR-17-5p	2.4	0.33	2.47	0.62
	ssa-miR-107-3p	1.42	0.34	3.47	0.7
	All genes were normalised by use of miR-25-3p as an endogeneous control.
	1Average normalised Ct values in normal kidney tissue, 2the standard deviations from normal tissue measurements
	3Average normalised Ct values in ISA infected kidney tissue, 4the standard deviations from ISA tissue measurements
